# Supplementary material for: LncRNA PTENP1/miR-21/PTEN Axis Modulates EMT and Drug Resistance in Cancer: Dynamic Boolean Modeling for Cell Fates in DNA Damage Response
Source: Int J Mol Sci. 2024 Jul 29;25(15):8264. doi: 10.3390/ijms25158264 (PMC11311614; doi:10.3390/ijms25158264)
Supplement: Supplementary file 1 [file ijms-25-08264-s001.zip]

Archive with 7 entries (6 files):
- ijms-3117243-supplementary/
- ijms-3117243-supplementary/File S1.pdf
- ijms-3117243-supplementary/Table S1.pdf
- ijms-3117243-supplementary/Table S2.pdf
- ijms-3117243-supplementary/Table S3.pdf
- ijms-3117243-supplementary/Table S4.pdf
- ijms-3117243-supplementary/Table S5.pdf
